# Supplementary material for: Nipah Virus Shedding in Urine from Fruit Bats, Sri Lanka, 2018–2019
Source: Emerg Infect Dis. 2026 Jul;32(7):1167–71. doi: 10.3201/eid3207.251567 (PMC13322409; doi:10.3201/eid3207.251567)
Supplement: Appendix — Additional information on primers used in study of Nipah virus shedding in urine from fruit bats, Sri Lanka, 2018–2019. [file 25-1567-Techapp-s1.xlsx]

## Sheet: Appendix Table
Article DOI: https://doi.org/10.3201/eid3205.251567
EID cannot ensure accessibility for supplementary materials supplied by authors. Readers who have difficulty accessing supplementary content should contact the authors for assistance.
Nipah Virus Shedding in Urine from Fruit Bats, Sri Lanka, 2018–2019
Appendix Table. Primers used for NiVliSeq whole-genome amplification in study of Nipah virus shedding in urine from fruit bats, Sri Lanka, 2018–2019
Sequence name	Sequence
NiVMH523642_1F	ACAAGGGAAAATATGGATACGT
NiVMH523642_1R	TGAGCTTTGTCTCCCCTCCT
NiVMH523642_3F	TGCTTTCTCAGAGTCTGTCAGT
NiVMH523642_3R	GCACACTGTCAGCAAGAGATG
NiVMH523642_5F	ACAACACTAAGGGACCAATTACA
NiVMH523642_5R	CGTCCGTATGTCTTCTGTATTTCTT
NiVMH523642_7F	CCTGAGAGAGGGTGGAGTGA
NiVMH523642_7R	GGCTGAGCATCTTTCCCTTGT
NiVMH523642_9F	CCCTGCAGATGACAACGACT
NiVMH523642_9R	TCCTCATCATTTTCTGCTCT
NiVMH523642_11F	TGAACTCAAAGATACGCAAT
NiVMH523642_11R	CCAGCTGTTCTCCTCACAGT
NiVMH523642_13F	CAGGGAAGCCTCGACAAAGA
NiVMH523642_13R	ACCTAGAATCTCTTTGTCTTTCGAGA
NiVMH523642_15F	TGGGCTTGTCAAAGGAATAACA
NiVMH523642_15R	ATTTGACCCGTTATGCTGTC
NiVMH523642_17F	TCACACGTTCCAAGATTTGCAC
NiVMH523642_17R	ACTTAAAGAAAATGAAAGAAATTTG
NiVMH523642_19F	TCAGGGGAGAAATAAAAGGT
NiVMH523642_19R	CTCACTCCTTCTGTCTGCGG
NiVMH523642_21F	CCGTTTACCATTGCAGTGCC
NiVMH523642_21R	CCCTTCCCAGCAAACCTCTG
NiVMH523642_23F	TCTGATGCAATAATAGCAACCGTG
NiVMH523642_23R	TGACATTCAGGGTAGATGATGTCA
NiVMH523642_25F	TGGAATGCTACAAAACATCACT
NiVMH523642_25R	CGAAAGAAAGAAAAGAACTCTGCC
NiVMH523642_27F	TGGAGCTGAAATTAGACAGTGA
NiVMH523642_27R	TGGGGATTAAACTCAGTGTGGT
NiVMH523642_29F	GGCGGTATTGAAGGATATAGCCA
NiVMH523642_29R	CCAAAGATGCTGTGACCGGA
NiVMH523642_31F	TGACAGGTGCCAGAGAGGAA
NiVMH523642_31R	TCCCTGCGAACTTAAATTGTGTG
NiVMH523642_33F	TCAGAAATAGATTGCAGCCG
NiVMH523642_33R	GGAGGTTTATGGTGATTTGCGT
NiVMH523642_35F	ACCTTAATAGTAAGCCGTCG
NiVMH523642_35R	TCTTGACCGTCTTTTGTAGGCA
NiVMH523642_37F	TGAGGCCATGAATTATTTTGATGA
NiVMH523642_endF	CGATTCTTCTTTACCCTTGTTCGG
NiVMH523642_37R	CCGAACAAGGGTAAAGAAGAATCG
NiVMH523642_StartR	ACGTATCCATATTTTCCCTTGT
NiVMH523642_2F	AGTGCAGCCGAGTCAATGAA
NiVMH523642_2R	AGTGCAAGTGCTGGATACCT
NiVMH523642_4F	GCTGCCGCAGTTCAAGAAAC
NiVMH523642_4R	GTCCAAAAACCTGCACCAACT
NiVMH523642_6F	AGAAAAACTTAGGATCCAAGAGA
NiVMH523642_6R	TGCTGTAGGGTTCAGTCCTG
NiVMH523642_8F	GGGCCAATCAACTCGAGACA
NiVMH523642_8R	AACTGACTCTTCGCACAGGG
NiVMH523642_10F	GGGTCGTTGACAAATGAACCG
NiVMH523642_10R	ACACTAAAATGCGTGAATGAACT
NiVMH523642_12F	CCAGGAGCTAACGAGAGGAAA
NiVMH523642_12R	ACCCATTTGAGCAAACAGACG
NiVMH523642_14F	TGAAATAGTGTAGCTAAAATGT
NiVMH523642_14R	CGGCCAATCTTACATCACCG
NiVMH523642_16F	GGTCCCAACCTTCAAGACCC
NiVMH523642_16R	ACCAATAGCAATGCCTTCAGAG
NiVMH523642_18F	AGCAGTGGGGATCTCTATTACA
NiVMH523642_18R	TGCTTTCTGTCGGCATTCTCT
NiVMH523642_20F	TCCAGTACTATCACTATCCCAGCT
NiVMH523642_20R	ACATCCCTTTCTCAATATTCCGT
NiVMH523642_22F	TGATTCCTTGGGTCAACCTGT
NiVMH523642_22R	TCAATTGATGAACGACATGTTATCA
NiVMH523642_24F	CCCAGGTCCTTGATTGTGCT
NiVMH523642_24R	TCACTGCTCGCATCTCTGTT
NiVMH523642_26F	TGCACTACTCCAACTCAAGGAC
NiVMH523642_26R	GCCGGACAAGACATATTCTAGCA
NiVMH523642_28F	AGGAGTTACCACCAATGTGA
NiVMH523642_28R	TGAGCTTGTTTTGCACAGATCT
NiVMH523642_30F	TCAGCAACTCCTTATATCAACTGAGT
NiVMH523642_30R	AGTCAACTGAGCAAGTATTTGATGA
NiVMH523642_32F	TGGGGAATGTCAAAAGACCGA
NiVMH523642_32R	ACATCCTTGTCAGCCTTTGT
NiVMH523642_34F	AGCTGTCTCAAAATCTCCTTGT
NiVMH523642_34R	TGCTTCCAGAACCTTCTCCT
NiVMH523642_36F	CGCGATAAATGTTATGATGGAGGA
NiVMH523642_36R	TGGTAGAGCTCTGAACTTTTGGT
